# Supplementary material for: A Gold Nanocage Probe Targeting Survivin for the Diagnosis of Pancreatic Cancer
Source: Pharmaceutics. 2023 May 19;15(5):1547. doi: 10.3390/pharmaceutics15051547 (PMC10221143; doi:10.3390/pharmaceutics15051547)
Supplement: Supplementary file 1 [file pharmaceutics-15-01547-s001.zip]

Archive with 1 entries (1 files):
- pharmaceutics-2368708-supplementary.pdf
